# Supplementary material for: Cellulose-Based Scaffolds: A Comparative Study for Potential Application in Articular Cartilage
Source: Polymers (Basel). 2023 Feb 3;15(3):781. doi: 10.3390/polym15030781 (PMC9919712; doi:10.3390/polym15030781)
Supplement: Supplementary file 1 [file polymers-15-00781-s001.zip]

Archive with 1 entries (1 files):
- polymers-2045773-supplementary.pdf
